# Supplementary material for: Luminal acetylation of microtubules is not essential for Plasmodium berghei and Toxoplasma gondii survival
Source: Microb Cell. 2025 Dec 17;12:299–313. doi: 10.15698/mic2025.12.863 (PMC12795560; doi:10.15698/mic2025.12.863)
Supplement: Supplementary file 2 [file mic-12-299-s02.xlsx]

## Sheet: A-Plasmodium Oligo list
Primer	Description	Original primer name	Sequence (5' to 3')
P2588	ds repair template	P1 Q40K_86 / H28Q_98	AAATGAGAGAAGTAATAAGTATACATGTAGGACAGG
P2589	ds repair template	P16.1 Q40K_86	CTTATCTGGTGGCATTTGACCATCGGGCT
P2590	ds repair template	P15.2 Q40K_86	CCCGATGGTCAAATGCCACCAGATAAGGC
			TGGTAGAGCAAATGATGATGC
P2591	ds repair template	P4 Q40K_86 / H28Q_98	AAAATTGTTTGCTGCGTCTTCCTTTC
P2594	ss repair template	KR03_P11 Q40K_86	CtattatatatgtatttacaaaattctaattaatttttctttagGGAGCTATTTTGTTTAGAACATGGTATACAGCCCGATGGTCAAATGCCACCAGATCACGCTGGTAGAGCAAATGATGATGCTTTTAATACCTTTTTTTCAGAAACCGGTGCTGGCAAACATgtaaggaaataagaattatatatatttc
P2598	sgRNA Q40K_86	P21.1	TATTCAAATGCCTCCTGACCAGGC
P2599	sgRNA Q40K_86	P22.1	AAACGCCTGGTCAGGAGGCATTTG
Primer	Description	Original primer name	Sequence (5' to 3')
P2600	Genotyping α1tub	P1 α1tub	TGATTGCTTGTCTGAATACCC
P2601	Genotyping Q40K	P2 Q40K_86 mut	TACCAGCCTTATCTGGTG
P2602	Genotyping Q40K	P2 Q40K_86 orig	TACCAGCCTGGTCAGGAG
P2603	Genotyping α1tub	P4 α1tub	CACCATCAAAACGTAATGAAGCTG
P2604	Genotyping Q40K	P3 Q40K_86 mut	TCAAATGCCACCAGATAAG
P2605	Genotyping Q40K	P3 Q40K_86 orig	TCAAATGCCTCCTGACCAG
P1639	Sequencing α1tub	qP39 aTub1_5UTR f	AACATATTATCACATATTTTATTTACTGTTTTA
P1722	Sequencing α2tub	qP41 aTub2 f	GTGTAGGCATGGCTCGTTTGA
P638	Sequencing βtub	GT_120690	TGTTCAAGCAGGCCAATGTGGT

## Sheet: B-Plasmodium Antibodies list
S.No	Antibody used	Species of origin	Dilution	Manufacturer
Primary antibodies used
1	anti-FLAG Tag	rabbit	1:500	Abcam (Cambridge, UK), Cat# AB205606
Secondary antibodies used
1	anti-rabbit Alexa Fluor 488	goat	1:1000	Thermo Fisher Scientific (Waltham, MA, USA), Cat# A11034

## Sheet: C-Toxo Oligo list
S.No	Sequence	Description	Description
233	CCCATGCATCCTAGGGTCAAGTGGATCTTGGTTAGTATGG	Ty-asAvrII	Primer to verify integration at 5'UTR of Tg⍺tat(2-2)
969	GAACTTCAGGGTCAGCTTGCCGTA	YFPASint	Primer pair (4-4)
1596	cctataGGGCCCACTCCCATTTCCCTCGCTTG	Tg⍺tat-5UTR-ApaI-fw	Primers to amplify Tg⍺tat 5'UTR region (4-4)
1597	CCTACGGAATTCTATAACTTCGTATAATGTATGCTATACGAAGTTATCGTGCGTCGAGAAAACGAAG	Tg⍺tat-5UTR-EcoRI-loxP-rev	Primers to amplify Tg⍺tat 5'UTR region
1598	cctataGGCGCGCCACTTGTTTTTAATTCTTCGGAATGC	Tg⍺tat-3UTR-AscI-fw	Primers to amplify Tg⍺tat 3'UTR region
1599	cctataCCCGGGGTTCGCTTGTCTTGAAGTCT	Tg⍺tat-3UTR-XmaI-rev	Primers to amplify Tg⍺tat 3'UTR region
1600	cctataCCTAGGGAAGTTCCGTTTGAATTTCTGCAC	Tg⍺tat-cDNA-AvrII-fw	Primer to add the restriction sites to amplify Tg⍺tat cDNA
1601	cctacgTTAATTAACTACGACCAGTTGAGGAGAG	Tg⍺tat-cDNA-PacI-rev	Primer to add the restriction sites to amplify Tg⍺tat cDNA
1665	cctataATGCATGAAGTTCCGTTTGAATTTCTGCAC	mec17-gDNA-NsiI-fw	Primer to verify lack of endogenous Tg⍺tat(1-1)
1704	CAATCGTACGCAGCCAATCG	Tg⍺tat-ko-5´int-fw	Primer to verify integration at 5'UTR of Tg⍺tat(2-2)
1706	TGCATAGCCCTACAGAAGCTG	Tg⍺tat-ko-3´int-fw	Primer to verify integration at 3'UTR Tg⍺tat (3-3)
1707	CGTCTTCCGGTCTGAAAGGT	Tg⍺tat-ko-3´int-rev	Primer to verify integration at 3'UTR Tg⍺tat (3-3)
1728	GTCTTGAGTGTGAGCCACCA	Tg⍺tat-intron-verif-rev	Primer to verify lack of endogenous Tg⍺tat(1-1)
1849	cctaatTCTAGAGAAACGTTTAACCATATTGATATAAAG	Pf⍺tat-cDNA-XbaI-fw	Primer to insert XbaI and BglII restriction sites to Pf⍺tat cDNA to insert it into the plasmid
1850	cctacgAGATCTTTAATTAGAAATTCTCTCATATAC	Pf⍺tat-cDNA-BglII-rev	Primer to insert XbaI and BglII restriction sites to Pf⍺tat cDNA to insert it into the plasmid
8165	AAGTTGGCGTCGTCACCACCTCCAAG	gRNA Tg ⍺-Tubulin fwd	Oligo for Tg⍺-Tubulin K40 mutants
8166	AAAACTTGGAGGTGGTGACGACGCCA	gRNA Tg ⍺-Tubulin rev	Oligo for Tg⍺-Tubulin K40 mutants
8167	GAACATGGTATCCAGCCGGATGGGCAGATGCCCTCTGACGCGACGATAGGTGGAGGAGACGACGCCTTCAACACCTTCTTTTCCGAGACAGGCGCTGGCA	K40A mutation repair	Oligo to generate K40A mutant
8168	GAACATGGTATCCAGCCGGATGGGCAGATGCCCTCTGACCAGACGATAGGTGGAGGAGACGACGCCTTCAACACCTTCTTTTCCGAGACAGGCGCTGGCA	K40Q mutation repair	Oligo to generate K40Q mutant
8169	GAACATGGTATCCAGCCGGATGGGCAGATGCCCTCTGACCAGGCCGGTCGAGCTAACGACGACGCCTTCAACACCTTCTTTTCCGAGACAGGCGCTGGCA	QAGRAN mutation repair	Oligo to generate KTIGGG to QGRAN mutant
8175	AAGACCATTGGAGGTGGTGACGACG	Genotyping Tg ⍺-Tubulin K40 mutants	Insertion primer for ⍺-Tubulin K40 clone verification fwd (1)
8176	AAGACCATTGGAGGTGGTGACGACG	Genotyping Tg ⍺-Tubulin K40 mutants	Sequencing primer for ⍺-Tubulin K40 clone verification fwd (2)
8177	TGGTCTTGATGGTCGCAACGGC	Genotyping Tg ⍺-Tubulin K40 mutants	Insertion/Sequencing primer for ⍺-Tubulin K40 clone verification rev (3)
8192	GAACATGGTATCCAGCCGGATGGGCAGATGCCCTCTGACatGACgATaGGtGGaGGaGACGACGCCTTCAACACCTTCTTTTCCGAGACAGGCGCTGGCA	K40M mutation repair	Oligo to generate K40M mutant
8350	GAACATGGTATCCAGCCGGATGGGCAGATGCCCTCTGACAAaACgATaGGtGGaGGaGACGACGCCTTCAACACCTTCTTTTCCGAGACAGGCGCTGGCA	K40K mutation repair	Oligo to generate K40K mutant

## Sheet: D-Toxo Antibodies list
S.No	Antibody used	Species of origin	Dilution	Manufacturer
Primary antibodies used
1	anti ⍺-Tubulin	Mouse	1:2000	Sigma, Cat#T9026
2	anti-GAP45	Rabbit	1:5000	Soldati Lab
3	Streptavidin 488	Mouse	1:1000	Invitrogen, Cat#S11223
4	anti-HA	Rat	1:1000	Roche, Cat#12352203
5	anti-GFP	Mouse	1:500	Roche, Cat#11841460001
6	β-tubulin	Rabbit	1:200	Morrison Lab
7	anti-acetylated tubulin	Mouse	1:500	Sigma, Cat# T6793
8	anti-H4K20me3	Rabbit	1:2000	Abcam, Cat#ab9053
Secondary antibodies used
1	Alexa Fluor 594	Mouse/Rabbit	1:3000	Invitrogen, Cat#A-11005/ Cat#A-11012
2	Alexa Fluor 488	Mouse/Rabbit	1:3000	Invitrogen, Cat#A-11029/ Cat#A-11034
3	Abberior STAR 580	Mouse	1:3000	Abberior, Cat#ST580-1001-500UG
4	Abberior STAR 635	Rabbit	1:3000	Abberior, Cat#ST635-1002-500UG
